# Supplementary material for: Intertemporal Improvement in Physicians’ Perceptions of the Short-Term Adverse Outcomes of Neonatal Pain: Results of a Two-Time-Point National Survey
Source: Children (Basel). 2024 Apr 15;11(4):471. doi: 10.3390/children11040471 (PMC11049171; doi:10.3390/children11040471)
Supplement: Supplementary file 1 [file children-11-00471-s001.zip]

Archive with 1 entries (1 files):
- children-2951236-SI.pdf
